# Supplementary material for: A proteomic study of TAR-RNA binding protein (TRBP)-associated factors
Source: Cell Biosci. 2011 Feb 25;1:9. doi: 10.1186/2045-3701-1-9 (PMC3125213; doi:10.1186/2045-3701-1-9)
Supplement: Additional file 1 — Supplementary Table S1. Pubmed ID, gene name, functional description, hits in proteomics study and alternative symbol for TRBP-interacting factors. [file 2045-3701-1-9-S1.XLSX]

## Sheet: Sheet1
PubMed ID	Gene Name	Description	Hits in MS	Alternative symbol
P28288	ABCD3_HUMAN	ATP-binding cassette sub-family D member 3 - Homo sapiens (Human)	1
Q8NE71	ABCF1_HUMAN	ATP-binding cassette sub-family F member 1 - Homo sapiens (Human)	1
P05141	ADT2_HUMAN	ADP/ATP translocase 2 - Homo sapiens (Human)	1	SLC25A5
Q12802	AKP13_HUMAN	A-kinase anchor protein 13 - Homo sapiens (Human)	1	AKAP13
O14744	ANM5_HUMAN	Protein arginine N-methyltransferase 5 - Homo sapiens (Human)	1	PRMT5
Q92974	ARHG2_HUMAN	Rho/Rac guanine nucleotide exchange factor 2 - Homo sapiens (Human)	1	ARHGEF2
Q12797	ASPH_HUMAN	Aspartyl/asparaginyl beta-hydroxylase - Homo sapiens (Human)	1
P24539	AT5F1_HUMAN	ATP synthase B chain, mitochondrial precursor - Homo sapiens (Human)	1	ATP5F1
P06576	ATPB_HUMAN	ATP synthase subunit beta, mitochondrial precursor - Homo sapiens (Human)	1	ATP5B
P80723	BASP_HUMAN	Brain acid soluble protein 1 - Homo sapiens (Human)	1	BASP1
Q15059	BRD3_HUMAN	Bromodomain-containing protein 3 - Homo sapiens (Human)	1
P20290	BTF3_HUMAN	Transcription factor BTF3 - Homo sapiens (Human)	1
Q9H7B2	BXDC1_HUMAN	Brix domain-containing protein 1 - Homo sapiens (Human)	1
Q14444	CAPR1_HUMAN	Caprin-1 - Homo sapiens (Human)	1	CAPRIN1
Q9NXE8	CCD49_HUMAN	Coiled-coil domain-containing protein 49 - Homo sapiens (Human)	1
Q99459	CDC5L_HUMAN	Cell division cycle 5-like protein - Homo sapiens (Human)	1
Q14839	CHD4_HUMAN	Chromodomain-helicase-DNA-binding protein 4 - Homo sapiens (Human)	1
Q5VWN6	CJ018_HUMAN	Uncharacterized protein C10orf18 - Homo sapiens (Human)	1	C10ORF18
Q9BRT6	CL031_HUMAN	UPF0446 protein C12orf31 - Homo sapiens (Human)	1	C12ORF31
Q16630	CPSF6_HUMAN	Cleavage and polyadenylation specificity factor subunit 6 - Homo sapiens (Human)	1
P16989	DBPA_HUMAN	DNA-binding protein A - Homo sapiens (Human)	1	CSDA
P81605	DCD_HUMAN	Dermcidin precursor - Homo sapiens (Human)	1
Q92841	DDX17_HUMAN	Probable ATP-dependent RNA helicase DDX17 - Homo sapiens (Human)	1
Q9NR30	DDX21_HUMAN	Nucleolar RNA helicase 2 - Homo sapiens (Human)	1
Q9GZR7	DDX24_HUMAN	ATP-dependent RNA helicase DDX24 - Homo sapiens (Human)	1
Q9H0S4	DDX47_HUMAN	Probable ATP-dependent RNA helicase DDX47 - Homo sapiens (Human)	1
P17844	DDX5_HUMAN	Probable ATP-dependent RNA helicase DDX5 - Homo sapiens (Human)	3
Q8TDD1	DDX54_HUMAN	ATP-dependent RNA helicase DDX54 - Homo sapiens (Human)	1
P35659	DEK_HUMAN	Protein DEK - Homo sapiens (Human)	1
O43143	DHX15_HUMAN	Putative pre-mRNA-splicing factor ATP-dependent RNA helicase DHX15 - Homo sapiens (Human)	1
Q9BTC0	DIDO1_HUMAN	Death-inducer obliterator 1 - Homo sapiens (Human)	1
Q96EY1	DNJA3_HUMAN	DnaJ homolog subfamily A member 3, mitochondrial precursor - Homo sapiens (Human)	1
O60762	DPM1_HUMAN	Dolichol-phosphate mannosyltransferase - Homo sapiens (Human)	1
Q16643	DREB_HUMAN	Drebrin - Homo sapiens (Human)	1	DBN1
P19525	E2AK2_HUMAN	Interferon-induced, double-stranded RNA-activated protein kinase - Homo sapiens (Human)	1	EIF2AK2, PKR
Q05639	EF1A2_HUMAN	Elongation factor 1-alpha 2 - Homo sapiens (Human)	1	EEF1A2
Q06265	EXOS9_HUMAN	Exosome complex exonuclease RRP45 - Homo sapiens (Human)	1	EXOSC9
Q01780	EXOSX_HUMAN	Exosome component 10 - Homo sapiens (Human)	1	EXOSC10
Q9BVP2	GNL3_HUMAN	Guanine nucleotide-binding protein-like 3 - Homo sapiens (Human)	1
Q9BQ67	GRWD1_HUMAN	Glutamate-rich WD repeat-containing protein 1 - Homo sapiens (Human)	1
Q9NZM5	GSCR2_HUMAN	Glioma tumor suppressor candidate region gene 2 protein - Homo sapiens (Human)	1	GLTSCR2
P11166	GTR1_HUMAN	Solute carrier family 2, facilitated glucose transporter member 1 - Homo sapiens (Human)	1	SLC2A1
P17096	HMGA1_HUMAN	High mobility group protein HMG-I/HMG-Y - Homo sapiens (Human)	1
Q9BUJ2	HNRL1_HUMAN	Heterogeneous nuclear ribonucleoprotein U-like protein 1 - Homo sapiens (Human)	2
P07910	HNRPC_HUMAN	Heterogeneous nuclear ribonucleoproteins C1/C2 - Homo sapiens (Human)	1
P52597	HNRPF_HUMAN	Heterogeneous nuclear ribonucleoprotein F - Homo sapiens (Human)	2
P52272	HNRPM_HUMAN	Heterogeneous nuclear ribonucleoprotein M - Homo sapiens (Human)	2
O60506	HNRPQ_HUMAN	Heterogeneous nuclear ribonucleoprotein Q - Homo sapiens (Human)	1	SYNCRIP
P05198	IF2A_HUMAN	Eukaryotic translation initiation factor 2 subunit 1 - Homo sapiens (Human)	1	EIF2S1
P20042	IF2B_HUMAN	Eukaryotic translation initiation factor 2 subunit 2 - Homo sapiens (Human)	1	EIF2S2
Q9NZI8	IF2B1_HUMAN	Insulin-like growth factor 2 mRNA-binding protein 1 - Homo sapiens (Human)	1	IGF2BP1
Q15397	K0020_HUMAN	Pumilio domain-containing protein KIAA0020 - Homo sapiens (Human)	1	KIAA0020
Q9Y383	LC7L2_HUMAN	Putative RNA-binding protein Luc7-like 2 - Homo sapiens (Human)	2
Q9Y608	LRRF2_HUMAN	Leucine-rich repeat flightless-interacting protein 2 - Homo sapiens (Human)	1	LRRFIP2
Q14244	MAP7_HUMAN	Ensconsin - Homo sapiens (Human)	1	MAP7
P43243	MATR3_HUMAN	Matrin-3 - Homo sapiens (Human)	1
O15427	MOT4_HUMAN	Monocarboxylate transporter 4 - Homo sapiens (Human)	1	SLC16A3
Q9H0A0	NAT10_HUMAN	N-acetyltransferase 10 - Homo sapiens (Human)	1
Q96SB3	NEB2_HUMAN	Neurabin-2 - Homo sapiens (Human)	1	PPP1R9B
Q9ULX3	NOB1_HUMAN	RNA-binding protein NOB1 - Homo sapiens (Human)	1
Q9BZE4	NOG1_HUMAN	Nucleolar GTP-binding protein 1 - Homo sapiens (Human)	1	GTPBP4
P46087	NOL1_HUMAN	Putative RNA methyltransferase NOL1 - Homo sapiens (Human)	1
Q5C9Z4	NOM1_HUMAN	Nucleolar MIF4G domain-containing protein 1 - Homo sapiens (Human)	1
Q08J23	NSUN2_HUMAN	tRNA - Homo sapiens (Human)	1
P11940	PABP1_HUMAN	Polyadenylate-binding protein 1 - Homo sapiens (Human)	1	PABPC1
P09874	PARP1_HUMAN	Poly [ADP-ribose] polymerase 1 - Homo sapiens (Human)	1
Q8NF37	PCAT1_HUMAN	1-acylglycerophosphocholine O-acyltransferase 1 - Homo sapiens (Human)	1
O00541	PESC_HUMAN	Pescadillo homolog 1 - Homo sapiens (Human)	1	PES1
P35232	PHB_HUMAN	Prohibitin - Homo sapiens (Human)	1
Q99575	POP1_HUMAN	Ribonucleases P/MRP protein subunit POP1 - Homo sapiens (Human)	1
Q9UMS4	PRP19_HUMAN	Pre-mRNA-processing factor 19 - Homo sapiens (Human)	1	PRPF19
Q6P2Q9	PRP8_HUMAN	Pre-mRNA-processing-splicing factor 8 - Homo sapiens (Human)	1	PRPF8
Q7Z7K6	PRR6_HUMAN	Proline-rich protein 6 - Homo sapiens (Human)	1
P26599	PTBP1_HUMAN	Polypyrimidine tract-binding protein 1 - Homo sapiens (Human)	1
P61224	RAP1B_HUMAN	Ras-related protein Rap-1b precursor - Homo sapiens (Human)	1
Q09028	RBBP4_HUMAN	Histone-binding protein RBBP4 - Homo sapiens (Human)	1
Q9NW13	RBM28_HUMAN	RNA-binding protein 28 - Homo sapiens (Human)	1
Q14498	RBM39_HUMAN	RNA-binding protein 39 - Homo sapiens (Human)	1
Q9P258	RCC2_HUMAN	Protein RCC2 - Homo sapiens (Human)	1
P35249	RFC4_HUMAN	Replication factor C subunit 4 - Homo sapiens (Human)	1	RSF1
P27635	RL10_HUMAN	60S ribosomal protein L10 - Homo sapiens (Human)	1
P62906	RL10A_HUMAN	60S ribosomal protein L10a - Homo sapiens (Human)	1
P62913	RL11_HUMAN	60S ribosomal protein L11 - Homo sapiens (Human)	1
P30050	RL12_HUMAN	60S ribosomal protein L12 - Homo sapiens (Human)	2
P61313	RL15_HUMAN	60S ribosomal protein L15 - Homo sapiens (Human)	1
Q07020	RL18_HUMAN	60S ribosomal protein L18 - Homo sapiens (Human)	1
Q02543	RL18A_HUMAN	60S ribosomal protein L18a - Homo sapiens (Human)	1
O76021	RL1D1_HUMAN	Ribosomal L1 domain-containing protein 1 - Homo sapiens (Human)	1
P46778	RL21_HUMAN	60S ribosomal protein L21 - Homo sapiens (Human)	1
P35268	RL22_HUMAN	60S ribosomal protein L22 - Homo sapiens (Human)	1
P62829	RL23_HUMAN	60S ribosomal protein L23 - Homo sapiens (Human)	1
P62750	RL23A_HUMAN	60S ribosomal protein L23a - Homo sapiens (Human)	1
P83731	RL24_HUMAN	60S ribosomal protein L24 - Homo sapiens (Human)	1
Q9UNX3	RL26L_HUMAN	60S ribosomal protein L26-like 1 - Homo sapiens (Human)	1
P61353	RL27_HUMAN	60S ribosomal protein L27 - Homo sapiens (Human)	1
P46776	RL27A_HUMAN	60S ribosomal protein L27a - Homo sapiens (Human)	1
P47914	RL29_HUMAN	60S ribosomal protein L29 - Homo sapiens (Human)	2
P39023	RL3_HUMAN	60S ribosomal protein L3 - Homo sapiens (Human)	4
P62888	RL30_HUMAN	60S ribosomal protein L30 - Homo sapiens (Human)	1
P62899	RL31_HUMAN	60S ribosomal protein L31 - Homo sapiens (Human)	1
P62910	RL32_HUMAN	60S ribosomal protein L32 - Homo sapiens (Human)	1
P49207	RL34_HUMAN	60S ribosomal protein L34 - Homo sapiens (Human)	1
P42766	RL35_HUMAN	60S ribosomal protein L35 - Homo sapiens (Human)	1
Q9Y3U8	RL36_HUMAN	60S ribosomal protein L36 - Homo sapiens (Human)	1
Q969Q0	RL36L_HUMAN	60S ribosomal protein L36a-like - Homo sapiens (Human)	1
P36578	RL4_HUMAN	60S ribosomal protein L4 - Homo sapiens (Human)	1
P46777	RL5_HUMAN	60S ribosomal protein L5 - Homo sapiens (Human)	1
Q02878	RL6_HUMAN	60S ribosomal protein L6 - Homo sapiens (Human)	5
P18124	RL7_HUMAN	60S ribosomal protein L7 - Homo sapiens (Human)	1
P62424	RL7A_HUMAN	60S ribosomal protein L7a - Homo sapiens (Human)	1
P32969	RL9_HUMAN	60S ribosomal protein L9 - Homo sapiens (Human)	2
P05388	RLA0_HUMAN	60S acidic ribosomal protein P0 - Homo sapiens (Human)	1
P05386	RLA1_HUMAN	60S acidic ribosomal protein P1 - Homo sapiens (Human)	1
P05387	RLA2_HUMAN	60S acidic ribosomal protein P2 - Homo sapiens (Human)	1
P09651	ROA1_HUMAN	Heterogeneous nuclear ribonucleoprotein A1 - Homo sapiens (Human)	1
P22626	ROA2_HUMAN	Heterogeneous nuclear ribonucleoproteins A2/B1 - Homo sapiens (Human)	1
Q99729	ROAA_HUMAN	Heterogeneous nuclear ribonucleoprotein A/B - Homo sapiens (Human)	1
P46783	RS10_HUMAN	40S ribosomal protein S10 - Homo sapiens (Human)	1
P62280	RS11_HUMAN	40S ribosomal protein S11 - Homo sapiens (Human)	1
P62277	RS13_HUMAN	40S ribosomal protein S13 - Homo sapiens (Human)	1
P62263	RS14_HUMAN	40S ribosomal protein S14 - Homo sapiens (Human)	1
P62841	RS15_HUMAN	40S ribosomal protein S15 - Homo sapiens (Human)	1
P62244	RS15A_HUMAN	40S ribosomal protein S15a - Homo sapiens (Human)	1
P62249	RS16_HUMAN	40S ribosomal protein S16 - Homo sapiens (Human)	1
P08708	RS17_HUMAN	40S ribosomal protein S17 - Homo sapiens (Human)	1
P62269	RS18_HUMAN	40S ribosomal protein S18 - Homo sapiens (Human)	1
P15880	RS2_HUMAN	40S ribosomal protein S2 - Homo sapiens (Human)	1
P60866	RS20_HUMAN	40S ribosomal protein S20 - Homo sapiens (Human)	1
P62266	RS23_HUMAN	40S ribosomal protein S23 - Homo sapiens (Human)	1
P62847	RS24_HUMAN	40S ribosomal protein S24 - Homo sapiens (Human)	2
P62851	RS25_HUMAN	40S ribosomal protein S25 - Homo sapiens (Human)	1
P62854	RS26_HUMAN	40S ribosomal protein S26 - Homo sapiens (Human)	1
P61247	RS3A_HUMAN	40S ribosomal protein S3a - Homo sapiens (Human)	1
P46782	RS5_HUMAN	40S ribosomal protein S5 - Homo sapiens (Human)	1
P62753	RS6_HUMAN	40S ribosomal protein S6 - Homo sapiens (Human)	1
P62081	RS7_HUMAN	40S ribosomal protein S7 - Homo sapiens (Human)	1
P62241	RS8_HUMAN	40S ribosomal protein S8 - Homo sapiens (Human)	1
P46781	RS9_HUMAN	40S ribosomal protein S9 - Homo sapiens (Human)	2
Q07955	SFRS1_HUMAN	Splicing factor, arginine/serine-rich 1 - Homo sapiens (Human)	2
P42285	SK2L2_HUMAN	Superkiller viralicidic activity 2-like 2 - Homo sapiens (Human)	1	SKIV2L2
P38935	SMBP2_HUMAN	DNA-binding protein SMUBP-2 - Homo sapiens (Human)	1	IGHMBP2
P62314	SMD1_HUMAN	Small nuclear ribonucleoprotein Sm D1 - Homo sapiens (Human)	1	SNRPD1
P62318	SMD3_HUMAN	Small nuclear ribonucleoprotein Sm D3 - Homo sapiens (Human)	1	SNRPD3
O43290	SNUT1_HUMAN	U4/U6.U5 tri-snRNP-associated protein 1 - Homo sapiens (Human)	1	SART1
Q9Y651	SOX21_HUMAN	Transcription factor SOX-21 - Homo sapiens (Human)	1
Q9UHB9	SRP68_HUMAN	Signal recognition particle 68 kDa protein - Homo sapiens (Human)	1
O76094	SRP72_HUMAN	Signal recognition particle 72 kDa protein - Homo sapiens (Human)	1
P78371	TCPB_HUMAN	T-complex protein 1 subunit beta - Homo sapiens (Human)	1	CCT2
Q12789	TF3C1_HUMAN	General transcription factor 3C polypeptide 1 - Homo sapiens (Human)	1
Q9Y5Q9	TF3C3_HUMAN	General transcription factor 3C polypeptide 3 - Homo sapiens (Human)	1
Q9UKN8	TF3C4_HUMAN	General transcription factor 3C polypeptide 4 - Homo sapiens (Human)	1
Q92545	TM131_HUMAN	Transmembrane protein 131 - Homo sapiens (Human)	1
P11387	TOP1_HUMAN	DNA topoisomerase 1 - Homo sapiens (Human)	1
P11388	TOP2A_HUMAN	DNA topoisomerase 2-alpha - Homo sapiens (Human)	1
Q15633	TRBP2_HUMAN	TAR RNA-binding protein 2 - Homo sapiens (Human)	8	TARBP2
Q01081	U2AF1_HUMAN	Splicing factor U2AF 35 kDa subunit - Homo sapiens (Human)	1
Q9Y3C1	U384_HUMAN	UPF0384 protein CGI-117 - Homo sapiens (Human)	1	HSPC111
Q15029	U5S1_HUMAN	116 kDa U5 small nuclear ribonucleoprotein component - Homo sapiens (Human)	1	EFTUD12
Q9H0D6	XRN2_HUMAN	5'-3' exoribonuclease 2 - Homo sapiens (Human)	1
Q8N5P1	ZC3H8_HUMAN	Zinc finger CCCH domain-containing protein 8 - Homo sapiens (Human)	1
Q7Z2W4	ZCC2_HUMAN	Zinc finger CCCH type antiviral protein 1 - Homo sapiens (Human)	2
